# Supplementary material for: Whole genome sequencing analysis of Mycobacterium tuberculosis reveals circulating strain types and drug-resistance mutations in the Philippines
Source: Sci Rep. 2024 Aug 23;14:19602. doi: 10.1038/s41598-024-70471-x (PMC11344074; doi:10.1038/s41598-024-70471-x)
Supplement: Supplementary file 1 — Supplementary Information 1. [file 41598_2024_70471_MOESM1_ESM.csv]

ENA_id
ERR6634978
ERR6635335
ERR6635108
ERR6634983
ERR3256254
ERR3256256
ERR3256234
ERR3256259
ERR3256115
ERR6635262
ERR3256218
ERR3256197
ERR6635056
ERR6635164
ERR6635200
ERR6635333
ERR6635401
ERR6635326
ERR6635014
ERR6635430
ERR3256126
ERR6635239
ERR6634996
ERR6635153
ERR6635065
ERR6635051
ERR3256263
ERR6635203
ERR6336778
ERR6635236
ERR6635044
ERR6635017
ERR6635113
ERR6635378
ERR6635280
ERR6635246
ERR6635209
ERR6635433
ERR6635368
ERR6635334
ERR6635068
ERR6635015
ERR3256247
ERR6635133
ERR6635021
ERR6635009
ERR6635412
ERR6635002
ERR3256246
ERR6635166
ERR3256239
ERR3256262
ERR6635304
ERR3256203
ERR6635270
ERR6635161
ERR6635400
ERR6635409
ERR3256236
ERR6635011
ERR6635429
ERR6635265
ERR6635313
ERR6635365
ERR6635434
ERR6635397
ERR6635171
ERR6635362
ERR6635396
ERR6635353
ERR3256255
ERR6635183
ERR6635360
ERR6635436
ERR6635129
ERR6635338
ERR6635073
ERR6635062
ERR3256199
ERR6635398
ERR6635105
ERR6635174
ERR6635208
ERR6635080
ERR6635380
ERR6634980
ERR6635176
ERR6635311
ERR6635325
ERR6635248
ERR6635182
ERR6635100
ERR6635232
ERR6634973
ERR6635085
ERR6635097
ERR6635237
ERR6635425
ERR6634972
ERR6635410
ERR6635393
ERR6635072
ERR6634997
ERR6635306
ERR6635243
ERR6635124
ERR6635366
ERR6635135
ERR6635387
ERR6635440
ERR6635361
ERR6635212
ERR6635219
ERR3256217
ERR6635414
ERR6635411
ERR6635363
ERR6635074
ERR6635261
ERR6635370
ERR6635364
ERR6635392
ERR6635369
ERR6634979
ERR6635230
ERR6635031
ERR6635290
ERR6635350
ERR6635324
ERR6635357
ERR6635036
ERR6635162
ERR6635263
ERR6635281
ERR6635087
ERR6635038
ERR6635029
ERR3256134
ERR6635145
ERR3256189
ERR6635160
ERR6635083
ERR6635028
ERR6635058
ERR6635299
ERR6635295
ERR6635159
ERR6635428
ERR6635139
ERR6635198
ERR3256116
ERR3256284
ERR6635358
ERR6635094
ERR3256252
ERR6336742
ERR6336717
ERR6635439
ERR6634981
ERR6635170
ERR3256137
ERR6635336
ERR6635186
ERR6635240
ERR3256130
ERR3256151
ERR6635322
ERR3256145
ERR3256240
ERR6336731
ERR6635437
ERR6635388
ERR6635382
ERR3256153
ERR3256225
ERR6635276
ERR6635331
ERR6635407
ERR3256135
ERR3256186
ERR6635121
ERR6635120
ERR6635192
ERR3256111
ERR3256141
ERR6635152
ERR3256113
ERR6336767
ERR3256114
ERR3256179
ERR3256241
ERR3256288
ERR3256139
ERR6635109
ERR6635288
ERR3256177
ERR6635441
ERR3256178
ERR6635320
ERR3256251
ERR3256226
ERR3256223
ERR6635146
ERR3256273
ERR3256209
ERR6635228
ERR6635143
ERR6336784
ERR6635050
ERR6634989
ERR3256245
ERR6635178
ERR6336727
ERR6634986
ERR6635185
ERR6635379
ERR6635418
ERR6635278
ERR3256201
ERR3256216
ERR3256200
ERR6336726
ERR6336698
ERR6635359
ERR3256250
ERR6635180
ERR6635344
ERR3256227
ERR6635356
ERR6635253
ERR3256190
ERR3256133
ERR3256276
ERR6336783
ERR3256228
ERR6635342
ERR6336696
ERR3256173
ERR6635251
ERR6635346
ERR6635130
ERR6635329
ERR6635267
ERR3256232
ERR6635431
ERR6635374
ERR6634976
ERR3256159
ERR6635349
ERR6635317
ERR6635024
ERR3256131
ERR6635033
ERR6635055
ERR6635007
ERR6635377
ERR6635314
ERR6634975
ERR6635264
ERR6635127
ERR6635256
ERR6635190
ERR6635019
ERR6635111
ERR6635300
ERR6635347
ERR6635167
ERR6336771
ERR6635233
ERR6635442
ERR6635227
ERR6635202
ERR6635001
ERR3256168
ERR6635286
ERR6635443
ERR6635327
ERR6634994
ERR6635004
ERR3256152
ERR6635259
ERR6336710
ERR6635010
ERR3256119
ERR6634977
ERR6635128
ERR6336732
ERR6336748
ERR3256142
ERR6635000
ERR6635148
ERR6635155
ERR6635282
ERR6635194
ERR6635272
ERR6336721
ERR6635383
ERR3256162
ERR6635199
ERR6634985
ERR6635110
ERR3256127
ERR3256154
ERR6635035
ERR6635323
ERR6336789
ERR6635126
ERR6635250
ERR3256165
ERR3256211
ERR3256257
ERR3256146
ERR3256183
ERR6635047
ERR6635140
ERR3256279
ERR6635119
ERR6635287
ERR6336780
ERR6336749
ERR6336786
ERR6635168
ERR6336791
ERR3256238
ERR3256112
ERR3256287
ERR6634982
ERR6635255
ERR3256261
ERR6336738
ERR6336800
ERR3256193
ERR3256128
ERR3256204
ERR3256149
ERR3256194
ERR6634992
ERR3256205
ERR6635066
ERR3256210
ERR3256182
ERR3256163
ERR3256164
ERR6635175
ERR3256278
ERR3256156
ERR6635081
ERR6336700
ERR6635345
ERR6635404
ERR3256160
ERR3256169
ERR6635245
ERR3256144
ERR6635181
ERR6635289
ERR6634974
ERR6635394
ERR6635151
ERR3256224
ERR6634970
ERR3256188
ERR6635274
ERR6336799
ERR6635258
ERR3256277
ERR6635118
ERR6635301
ERR6635235
ERR6336716
ERR6635115
ERR6635225
ERR6336768
ERR6635027
ERR6336706
ERR6635123
ERR6336728
ERR3256274
ERR3256242
ERR3256132
ERR6336788
ERR3256143
ERR6635016
ERR6336708
ERR6635390
ERR6635421
ERR3256237
ERR6635132
ERR6336769
ERR3256123
ERR6634999
ERR3256148
ERR6336705
ERR6634991
ERR3256280
ERR6336711
ERR6336725
ERR6635025
ERR6635131
ERR3256120
ERR6635069
ERR6336724
ERR6635426
ERR6635312
ERR6635260
ERR6635144
ERR6635285
ERR6635315
ERR6635222
ERR6635413
ERR6336795
ERR6635201
ERR6635403
ERR6635268
ERR3256136
ERR6635020
ERR6635402
ERR6635052
ERR6635207
ERR6635157
ERR6336779
ERR6635391
ERR6635026
ERR6635116
ERR6635172
ERR3256219
ERR3256220
ERR6635049
ERR6635252
ERR6635048
ERR6635417
ERR3256180
ERR6635217
ERR3256202
ERR3256260
ERR3256118
ERR6336690
ERR6635229
ERR6635372
ERR6635283
ERR3256222
ERR3256150
ERR6635012
ERR3256155
ERR6635271
ERR6336747
ERR3256117
ERR6635354
ERR3256171
ERR3256185
ERR6635005
ERR3256270
ERR6635293
ERR3256129
ERR3256268
ERR6635040
ERR6635340
ERR3256121
ERR6634988
ERR6634998
ERR6635189
ERR3256286
ERR3256170
ERR6336720
ERR6635158
ERR3256269
ERR3256174
ERR6635291
ERR6635348
ERR6635154
ERR3256109
ERR6635098
ERR3256166
ERR6635142
ERR6634967
ERR6336703
ERR6336723
ERR6635075
ERR6336736
ERR3256275
ERR3256206
ERR3256272
ERR6635122
ERR3256233
ERR6635141
ERR3256176
ERR6336688
ERR6336739
ERR6635316
ERR3256192
ERR6336781
ERR6635165
ERR3256175
ERR3256125
ERR3256285
ERR3256122
ERR6635305
ERR6635125
ERR3256221
ERR3256214
ERR3256198
ERR6336697
ERR6635319
ERR6635184
ERR3256215
ERR6635041
ERR6635221
ERR6635216
ERR6635134
ERR6336692
ERR6336745
ERR6336687
ERR3256184
ERR6336714
ERR6635205
ERR6336793
ERR6635082
ERR6336790
ERR6635332
ERR6336746
ERR6336750
ERR6336734
ERR6635406
ERR6635008
ERR6635249
ERR6635275
ERR3256212
ERR6336713
ERR6635303
ERR6336704
ERR6336741
ERR6336702
ERR3256158
ERR6635395
ERR6635371
ERR3256207
ERR6336735
ERR6635102
ERR3256213
ERR6336743
ERR6635103
ERR6336693
ERR6336760
ERR6635266
ERR6635296
ERR3256110
ERR3256243
ERR6635136
ERR3256187
ERR6635341
ERR3256147
ERR6635223
ERR6635067
ERR6634968
ERR6336695
ERR3256264
ERR6635197
ERR6336770
ERR6635415
ERR6336772
ERR6635099
ERR6336729
ERR6336787
ERR6635375
ERR6635163
ERR3256157
ERR6635196
ERR6336740
ERR6336699
ERR6635106
ERR6336722
ERR6336701
ERR6635053
ERR6635043
ERR6635373
ERR6635273
ERR6336715
ERR6336774
ERR6336730
ERR3256253
ERR6635277
ERR6336733
ERR6635257
ERR6635416
ERR6635042
ERR6635006
ERR6635214
ERR6635389
ERR6635318
ERR6635191
ERR6635187
ERR6635445
ERR6635211
ERR3256244
ERR6635169
ERR6336719
ERR6635079
ERR3256167
ERR6635054
ERR6635238
ERR6634984
ERR6635138
ERR6635234
ERR6635039
ERR3256258
ERR6635086
ERR6634966
ERR6635424
ERR6635089
ERR6635177
ERR6635292
ERR6635435
ERR6635030
ERR6635057
ERR6635013
ERR6635096
ERR3256281
ERR6635376
ERR6635309
ERR6635022
ERR6635071
ERR6635419
ERR6635241
ERR6635337
ERR6635279
ERR6635328
ERR6635213
ERR6635179
ERR6635367
ERR6635352
ERR6635438
ERR6635188
ERR6336775
ERR6635046
ERR6635088
ERR6635385
ERR6634987
ERR6635297
ERR6634969
ERR6635422
ERR6635091
ERR6634995
ERR3256265
ERR6635444
ERR6635218
ERR6635321
ERR6634971
ERR6635112
ERR6635095
ERR6635149
ERR6635059
ERR6635220
ERR6635156
ERR6635307
ERR6635302
ERR6634990
ERR6635355
ERR6635063
ERR6635339
ERR6336798
ERR6635308
ERR6635254
ERR6635037
ERR6635090
ERR3256172
ERR6635076
ERR6635310
ERR6635226
ERR6635093
ERR6635195
ERR6635023
ERR6635114
ERR6635231
ERR3256249
ERR6635070
ERR6635078
ERR6635204
ERR6635193
ERR6635269
ERR6336785
ERR6635247
ERR6634993
ERR6635077
ERR6635064
ERR6336792
ERR6635107
ERR6635294
ERR3256235
ERR6635045
ERR6635351
ERR6336773
ERR6635242
ERR6635284
ERR6635034
ERR6635104
ERR6635147
ERR6635173
ERR3256230
ERR3256266
ERR6336689
ERR3256282
ERR6635101
ERR6336777
ERR6635408
ERR6635244
ERR3256248
ERR6336776
ERR6336694
ERR6336737
ERR6635061
ERR6635224
ERR6635137
ERR6336797
ERR6635405
ERR6635032
ERR6635117
ERR6635084
ERR6635060
ERR6635092
ERR6635150
ERR6635215
ERR6635330
ERR6635298
ERR6635206
ERR6336718
ERR6635343
ERR6635423
ERR6635386
ERR6635420
ERR6635381
ERR6635399
ERR6635384
